# Supplementary material for: Gibberellic acid in Citrus spp. flowering and fruiting: A systematic review
Source: PLoS One. 2019 Sep 26;14(9):e0223147. doi: 10.1371/journal.pone.0223147 (PMC6762134; doi:10.1371/journal.pone.0223147)
Supplement: S1 Table — (XLSX) [file pone.0223147.s001.xlsx]

## Sheet: Hoja1
	S1 Table Group definition and content.
	Group	Group Name	Main contents by group	n =
	1	In vitro	Callus growth; Embryogenesis; Embryo rescue; Plant-Regeneration	70
	2	Germination and seedlings	Seed germination; Vegetative growth of Seedlings	55
	3	Flowering	Flowering	56
	4	Fruit set and yield	Fruit set and yield	72
	5	Seed presence	Seed presence; Ovari-GA relationship; Initial fruit-set	6
	6	Fruit ripening	Ripening delay; Juice yield; greener rind color	135
	7	Creasing	Creasing	6
	8	Alternate bearing	Alternate bearing	9
	9	Pest and disease	GA effect on fungi; GA effect on Ceratitis capitata	27
	10	GA in other crops	Effect og GA on tomato, persimon and avocato	13
	11	Hotchpotch	Interactions with Other Plant Hormones; Reviews	40
	12	Rejected	Excluded records	123
