# Supplementary material for: Gibberellic acid in Citrus spp. flowering and fruiting: A systematic review
Source: PLoS One. 2019 Sep 26;14(9):e0223147. doi: 10.1371/journal.pone.0223147 (PMC6762134; doi:10.1371/journal.pone.0223147)
Supplement: S2 Table — (XLSX) [file pone.0223147.s002.xlsx]

## Sheet: Hoja1
		S2 Table Initial data collection
	Group	Development processes	Main result	Sp.	Reference
	Germination and seedlings	Seed germination	No significant effect of GA treatment on final percentage germination was observed	grapefruit, kinnow mandarin	Khan et al., 2002
		Seed germination	Maximum seed germination (90 %) was observed under GA 80 ppm for 12 hours, rate of seed germination (25 Days),	Rangpur Lime	Dilip et al., 2017
		Seed germination	Soak treatments (GA3 or ZnSO4 2000 ppm) increased significantly both germination measurements (total germinated seeds & germination %)	Cleopatra Mandarin	Sharaf et al., 2016
		Seed germination	GA3 treatment had better responsibility in germination percentage and earliness in most of seed although sometimes showed no statistically responses	Many	Cavusoglu & Sulusoglu, 2015
		Vegetative growth seedlings	GA(3) (20mg/l) increased the leaves number in 10% and reduced the stem length in 17.93%.	Volkameriano' lemmon	de Siqueira, Cecon & Chamhum Salomao, 2008
		Vegetative growth seedlings	The GA(3) reversed the action of PBZ (reduced the length and stem diameter, length of the internodes and leaf area)	Volkameriano' lemmon	de Siqueira, Cecon & Chamhum Salomao, 2008
		Vegetative growth seedlings	GA3 significantly improved stem length, internode length, root weight and top/root ratio, and significantly improved leaf number	Calamandarin	Dizon III et al., 2005
		Vegetative growth seedlings	Foliar applications of GA(3) (at 64 ppm) increased growth of 'Eureka' lemon shoots by 63%, with no significant effect on rootstock and scion diameters	'Eureka' lemon	le Roux & Barry, 2010
		Vegetative growth seedlings	Vegetative growth of 'Eureka' lemon nursery trees was retarded following the repeated (x4) foliar application of gibberellin-biosynthesis inhibitors.	'Eureka' lemon	le Roux & Barry, 2010
		Vegetative growth seedlings	PCB inhibited length (21%) and dry weight (19%) of the stem, whereas GA3 increased both (79 and 27%, respectively) in the absence or presence of PCB.	'Carrizo' citrange	Mehouachi et al., 1996
		Vegetative growth seedlings	Gibberellins stimulated growth and increased carbon supply in shoots, whereas PCB delayed growth, reduced sucrose, and enhanced storage sugars.	'Carrizo' citrange	Mehouachi et al., 1996
		Vegetative growth seedlings	GA (100 and 150 mg.L-1) enhanced the growth of the seedlings increasing the length of their stems but had no effect on stem diameter'Cleópatra' mandarin		Modesto, Rodrigues & Pinho, 1999
		Vegetative growth seedlings	Gibberellic acid caused a typical elongation of the sprout axis.	spp.	Salomon, 1976
		Vegetative growth seedlings	Maximum height of plant (11.97 cm), number of leaves per plant (18.89) as observed under GA 80 ppm treatment	Rangpur Lime	Dilip et al., 2017
	In vitro callus growth and embryogenesis	Callus growth	Maximal callus formation was attained at a combination of 10−5M ABA (Abscisic Acid) and 10−6M GA (Gibberellic Acid) in the medium	Citrus sinensis	ALTMAN & GOREN, 1974
		Callus growth	Its specific activity was markedly promoted by indoleacetic acid, and to a lesser degree by gibberellic acid.	Citrus limon var. Eureka	Altman, Gülsen & Goren, 1982
		Callus growth	Maximum callus growth from endocarp or mesocarp tissues being obtained with orange juice 15% (v/v) and 10 μM 2,4-D (2,4-dichlorophenoxyacetic acid)	Citrus sinensis W. Navel	Amo-Marco, 1997
		Embryogenesis	Induction of embryogenesis from sweet orange and pummelo primary calli required gibberellic acid and double mineral nutrient concentrations.	Citrus sinensis, C. grandis	Gmitter Jr., Ling & Deng, 1990
		Embryogenesis	Addition of inhibitors of GA3 synthesis, 2.6 × 10-6M paclobutrazol or 6.2 × 10-6M daminozide to the medium enhanced embryogenesis	Citrus sinensis	Spiegel-Roy & Saad, 1986
		Embryo rescue	MT medium supplemented with 0.5 mg l(-1) GA(3) was the best one for Satsuma mandarin, and MT plus 1.0 mg l(-1) GA(3) for Red tangerine	Citrus unshiu , C. reticulata	Tan, Song & Deng, 2007
		Shoot elongation	Optimal concentration of gibberellic acid (GA(3)) for shoot elongation was observed to be 15 mu M.	Murraya paniculata	Shen et al., 2013
		Plant-Regeneration	Five percent of these embryoids germinated normally and grew to plantlets in 30-60 days after transplanting to the MT medium containing 1 mg/l gibberellic acid (GA3), 3% sucrose and 0.2%	Citrus unshiu	Kunitake, Kagami & Mii, 1991
	Alternate bearing	Alternate bearing	For medium-to-low fruit-load trees treated with PBZ , PBZ significantly increased the percentage of sprouted buds	Salustiana' 'Navelina' 'Hernandina'	Martinez-Fuentes et al., 2013
		Alternate bearing	by contrast, heavy fruit load trees receiving the same amount of PBZ in the same season or at floral bud differentiation period scarcely flowered.	Salustiana' 'Navelina' 'Hernandina'	Martinez-Fuentes et al., 2013
		Alternate bearing	In conclusion, the effectiveness of PBZ in promoting flowering in Citrus depends on the fruit load	Salustiana' 'Navelina' 'Hernandina'	Martinez-Fuentes et al., 2013
		Alternate bearing	Flowers reduced as a result of GA3 application in the following spring but increased in the second spring (50 and 75 mgl-1 of GA)	Citrus reticulata	Hanzaii & Tafazoli, 2002
		Alternate bearing	GA at 25 p.p.m, were applied twice, about two weeks apart, commencing on either May 7 or 22. In the following November treated trees had 75 per cent fewer fruitlets, but by the time fruit were mature, trees had fully compensated for this early reduction in fruit numbers by increased set and reduced December drop	Valencia Orange	Gallasch, 1978
	Creasing	Creasing	In South Africa, gibberellic acid is sprayed in the late summer. However, this only delays creasing development.	spp.	Bower, 2004
		Creasing	In the first experiment, 36% of the fruit of the control trees suffered from severe creasing. The NAA sprays in May (at 18-mm fruitlet diameter) and in June (at 30-mm fruitlet diameter) reduced the incidence of creasing to 9 and 6% respectively, while the GA 3 spray at August reduced the incidence of creasing to 17% of the fruit	Washington' navel orange [Citrus sinensis	Greenberg et al., 2010
		Creasing	Two sequential sprays - the first with NAA in May and the second with GA 3 in August reduced the incidence of creasing to only 3% of the fruit (from 36%)	Washington' navel orange [Citrus sinensis	Greenberg et al., 2010
		Creasing	The early NAA spray (May) thinned 14% of the fruitlets and increased the size of the remaining fruit.	Washington' navel orange [Citrus sinensis	Greenberg et al., 2010
		Creasing	Zn and Zn + NAA treatments at the fruit enlargement stage of 'Shatangju' significantly enhanced the levels of IAA, GA(3), and tryptophan in the early peel development stage, promoted the growth and division of cells,	Shatangju' (Citrus reticulata	Li et al., 2016
		Creasing	Repeated applications (15x) of 1% calcium as CaCl2 and Ca(NO3)(2) to quadrats increased the proportion of unaffected fruit from 43 to 70-95%.	navel orange	Treeby & Storey, 2002
		Creasing	Calcium treatments did not affect rind quality characteristics such as rind colour; in contrast, gibberellic acid induced regreening of fruit	navel orange	Treeby & Storey, 2002
	Seed presence	Fruit-set	The fruit-set in start of May was 23, 9 and 43 percent in self pollination (SP) with Gibberellic Acid (GA) spray, SP without GA spray and in open pollination (OP) respectively	Kinnow mandarin (Citrus reticulata)	Altaf & Khan, 2007
		Fruit-set	The fruit abscission was highest (82%) in SP without GA spray and the minimum fruit abscission was 48% in OP in these plants	Kinnow mandarin (Citrus reticulata)	Altaf & Khan, 2007
		Ovari-GA	The active gibberellin GA(1) levels in ovaries seems to be related with presence of fertilized ovules and, therefore, with the ability to produce the seeds of a variety	Murcott, Moncada, Moncalina	Bermejo et al., 2015
		Fruit-set	The productive efficiency of the studied cultivars also indicated that fruit set depends strongly on the GA(1) level achieved by ovaries	Murcott, Moncada, Moncalina	Bermejo et al., 2015
		Ovari-GA	the pollination/fecundation process enhances GA20ox2 and GA3ox1 activities in naturally pollinated Murcott and Moncada ovaries compared with unpollinated Murcott and Moncalina, respectively	Murcott, Moncada, Moncalina	Bermejo et al., 2015
		Seed presence	The most efficient treatment was three applications of GA3 (50mgl-1) combined with CuSO4 (25mgl-1), that increased seedless fruit from 19% to 31%	Afourer	Gambetta et al., 2013
		Seed presence	The copper sulfate + GA3 treatment reduced the seed number per fruit by only 35%, clearly not enough to reduce the seed number for commercial purposes	Afourer	Garmendia et al., 2019
		Seed presence	When applied the days around anthesis, GA3 (10 mg l-1) impairs fertilization by either enhancing ovule abortion or reducing pollen tube growth, in 'Clemenules' flowers under cross-pollination conditions.	Clemenules' (Citrus clementina	Mesejo et al., 2008
		Seed presence	Treatment of 100 and 200 mg.L-1 of NAA and 100 mg.L-1 of GA(3), that showed a reduction of 30% of total seed of tangor murcott fruits.	Murcote	Serpa Domingues & Rodrigues, 2007
	Fruit ripening	Ripening delay	Nitrate or gibberellin treatments delay color break in citrus fruit peels.	Citrus clementina	Alos et al., 2006
		Ripening delay	The data indicate that both ripening retardants repressed natural PaO and PSY expression, suggesting a mechanism	Citrus clementina	Alos et al., 2006
		Ripening delay	Gibberellic acid (GA3) applications reduced the severity of rind crease, delayed aging and softening of the rind	Valencia (Citrus sinensis)	COGGINS & Henning, 1988
		Ripening delay	In some cases, a greener rind color was associated with GAj treatments.	Valencia (Citrus sinensis)	Coggins et al., 1969
		Ripening delay	Gibberellin-Delayed Senescence and Essential Oil Changes in the Navel Orange Rind	Valencia (Citrus sinensis)	Coggins et al., 1969
		Ripening delay	GA3-treated fruit generally had higher juice content compared with nontreated fruit for 8 weeks after moderate to severe freezes in all three seasons	Hamlin' oranges	Davies & Zalman, 2006
		Ripening delay	Better shelf-life of Kinnow mandarin up to one week was observed with 75 ppm GA(3).	Kinnow mandarin	Devi et al., 2016
		Ripening delay	Regardless of the cultivar, GA3 alone or in combination with 2,4-D significantly slowed the rate of rind color change and the rate of rind softening, both on the tree and post-harvest.	spp.	El-Otmani & Coggins Jr., 1991
		Ripening delay	No growth regulator effects were noted on weight loss, extractable juice, juice titratable acidity (TA) and total soluble solids (TSS), or the ratio TSS/TA. It is concluded that the delayed senescence obtained from GA3 is primarily at the rind level.	spp.	El-Otmani & Coggins Jr., 1991
		Ripening delay	GA3 delayed fruit coloration and rind softening for each cultivar. 2,4-D alone did not have any effect on fruit coloration, slightly delayed rind softening and significantly reduced fruit drop	spp.	El-Otmani, M’Barek & Coggins Jr., 1990
		Ripening delay	The combination of 2,4-D plus GA3 lengthened on-tree fruit storage and extended the harvest season	spp.	El-Otmani, M’Barek & Coggins Jr., 1990
		Juice yield	Gibberellic acid (GA(3)) increases juice yield of processing oranges, but results are inconsistent.	Valencia (Citrus sinensis)	Fidelibus, Davies & Campbell, 2002
		Green-colored	Fruit treated with GA3 remained more green-colored than nontreated fruit	Hamlin' orange	Fidelibus, Koch & Davies, 2008
		Green-colored	These data support the hypothesis that soluble sugars could be contributing effectors of the GA3-mediated delay in chloroplast-to-chromoplast conversions by the orange flavedo.	'Hamlin' orange	Fidelibus, Koch & Davies, 2008
		Ripening delay	Peel senescence of 'Marsh' grapefruit (Citrus paradisi Macf.) was reduced by gibberellic acid (GA) treatment at three production sites in Florida	Marsh' grapefruit (Citrus paradisi	Mcdonald et al., 1997
		Ripening delay	The data suggest thai GA efficacy is not dependent on application method, but on spray volume and GA dose.	'Marsh' grapefruit (Citrus paradisi	Mcdonald et al., 1997
		Ripening delay	AG3 treatments decreased weight loss and delayed changes in color, chlorophyll, TSS and citric acid, with ascorbic acid remaining unchanged.	limes	Zea-Hernández et al., 2016
	GA in other crops	tomato	The effect of GA(4) application in enhancing stem growth and parthenocarpic fruit development was proportional to dose, with the same activity as GA(1)	tomato	Garcia-Hurtado et al., 2012
		tomato	Fruit-set and growth in tomato depend on the action of gibberellins (GAs)	tomato	Garcia-Hurtado et al., 2012
		persimmon	These results suggest that the genetical increases of IAA and GA-like substances in the fruitlet of the parthenocarpic persimmon during flowering may result in continued growth, but the interaction between increased ABA and decreased IAA and GA-like substances in the fruitlet before fruitlet-drop may induce its abscission.	persimmon (Diospyros kaki)	Kojima et al., 1999
		avocado	GA(3) trunk-injected in the winter prior to bud break can, through increased bud abscission or inactivity, reduce inflorescence number, with no effect on vegetative shoot number.	'Hass' avocado	Salazar-Garcia & Lovatt, 1999
		avocado	This treatment reduced both inflorescence number and fruit set/inflorescence (may prove useful in evening-out alternate bearing)	Hass' avocado	Salazar-Garcia & Lovatt, 1999
	Hotchpotch	Interactions with Other Plant Hormones	Inflorescence leaves of Citrus sinensis accumulate carbohydrate reserves at the beginning of the fruit set period. This effect is mimicked by exogenous GA3 applications in deflorate inflorescences.		Martinez-cortina & Sanz, 1991
		Interactions with Other Plant Hormones	The data indicated that there were antagonistic changes between ABA and GA 20, because in both species ABA increased and GA20 decreased during water stress,	Citrus clementina, Citrus unshiu	Mahouachi et al., 2005
		Interactions with Other Plant Hormones	re-hydration via either rainfall or irrigation reduced ABA but increased GA20.	Citrus clementina, Citrus unshiu	Mahouachi et al., 2005
		Review	Plant growth regulators in citriculture: World current uses	spp.	El-Otmani et al., 2000
		Review	Plant-Growth Regulators in Citriculture - Factors Regulating Endogenous Levels in Citrus Tissues	spp.	El-Otmani et al., 1995
		Review	Endogenous Growth-Substances of Citrus Tissues	spp.	Goldschmidt, 1976
		Review	USE OF GROWTH-REGULATORS IN CITRICULTURE - REVIEW	spp.	MONSELISE 1979
	Bibliographic references
	Alos E, Cercos M, Rodrigo MJ, Zacarias L, Talon M. 2006. Regulation of color break in citrus fruits. Changes in pigment profiling and gene expression induced by gibberellins and nitrate, two ripening retardants. Journal of Agricultural and Food Chemistry 54:4888–4895. DOI: 10.1021/jf0606712.
	Altaf N, Khan AR. 2007. The seedless trait in kinnow fruit. Pakistan Journal of Botany 39:2003–2008.
	ALTMAN A, GOREN R. 1974. Interrelationship of Abscisic Acid and Gibberellic Acid in the Promotion of Callus Formation in the Abscission Zone of Citrus Bud Cultures. Physiologia Plantarum 32:55–61. DOI: 10.1111/j.1399-3054.1974.tb03726.x.
	Altman A, Gülsen Y, Goren R. 1982. Growth and metabolic activity of lemon juice vesicle explants in vitro. Plant Physiology 69:1–6.
	Amo-Marco JB. 1997. Effect of plant growth regulators and orange juice on growth of callus from fruit tissues of washington navel orange. Israel Journal of Plant Sciences 45:293–296. DOI: 10.1080/07929978.1997.10676692.
	Bermejo A, Primo-Millo E, Agusti M, Mesejo C, Reig C, Iglesias DJ. 2015. Hormonal Profile in Ovaries of Mandarin Varieties with Differing Reproductive Behaviour. Journal of Plant Growth Regulation 34:584–594. DOI: 10.1007/s00344-015-9492-y.
	Bower JP. 2004. The physiological control of citrus creasing. Acta Horticulturae 632:111–115. DOI: 10.17660/ActaHortic.2004.632.14.
	Cavusoglu A, Sulusoglu M. 2015. The Effects of Exogenous Gibberellin on Seed Germination of the Fruit Species. :4.
	COGGINS C, Henning GL. 1988. Grapefruit rind blemish caused by interaction of gibberellic acid and wetting agents. International Citrus. In: Congress (6th: 1988: Tel Aviv, Israel): Margraf. 333–338.
	Coggins CW Jr, Scora RW, Lewis LN, Knapp JCF. 1969. Gibberellin-Delayed Senescence and Essential Oil Changes in the Navel Orange Rind. Journal of Agricultural and Food Chemistry 17:807–809. DOI: 10.1021/jf60164a034.
	Davies FS, Zalman G. 2006. Gibberellic acid, fruit freezing, and post-freeze quality of “Hamlin” oranges. HortTechnology 16:301–305.
	Devi A, Sharma N, Wali VK, Bakshi P, Jamwal M, Kumar R. 2016. Effects of Preharvest Bioregulator Application on Shelf-Life and Disease Incidence During Storage of Kinnow Mandarin. Bangladesh Journal of Botany 45:1091–1099.
	Dilip WS, Singh D, Moharana D, Rout S, Patra SS. 2017. Effect of Gibberellic Acid (GA) Different Concentrations at Different Time Intervals on Seed Germination and Seedling Growth of Rangpur Lime. J. Agroeco. Nat. Resource Management 4:157–165.
	Dizon III FS, Cuevas SE, Barba RC, Patena LF. 2005. Growth acceleration of calamandarin (Citrus reticulata Blanco x C. madurensis lour.) by gibberellic acid and photoperiod. Philippine Journal of Crop Science (Philippines).
	El-Otmani M, Coggins CW, Agusti M, Lovatt CJ. 2000. Plant growth regulators in citriculture: World current uses. Critical Reviews in Plant Sciences 19:395–447. DOI: 10.1016/S0735-2689(00)80025-8.
	El-Otmani M, Coggins Jr. CW. 1991. Growth regulator effects on retention of quality of stored citrus fruits. Scientia Horticulturae 45:261–272. DOI: 10.1016/0304-4238(91)90072-7.
	Elotmani M, Lovatt C, Coggins C, Agusti M. 1995. Plant-Growth Regulators in Citriculture - Factors Regulating Endogenous Levels in Citrus Tissues. Critical Reviews in Plant Sciences 14:367–412. DOI: 10.1080/713608122.
	El-Otmani M, M’Barek AA, Coggins Jr. CW. 1990. GA3 and 2,4-D prolong on-tree storage of citrus in Morocco. Scientia Horticulturae 44:241–249. DOI: 10.1016/0304-4238(90)90124-W.
	Fidelibus MW, Davies FS, Campbell CA. 2002. Gibberellic acid application timing affects fruit quality of processing oranges. Hortscience 37:353–357.
	Fidelibus MW, Koch KE, Davies FS. 2008. Gibberellic acid alters sucrose, hexoses, and their gradients in peel tissues during color break delay in “Hamlin” orange. Journal of the American Society for Horticultural Science 133:760–767.
	Gallasch P. 1978. Attempts to Control Alternate Cropping of Valencia Orange by Inhibiting Flower Formation with Gibberellic-Acid. Australian Journal of Experimental Agriculture 18:309–312. DOI: 10.1071/EA9780309.
	Gambetta G, Gravina A, Fasiolo C, Fornero C, Galiger S, Inzaurralde C, Rey F. 2013. Self-incompatibility, parthenocarpy and reduction of seed presence in “Afourer” mandarin. Scientia Horticulturae 164:183–188. DOI: 10.1016/j.scienta.2013.09.002.
	Garcia-Hurtado N, Carrera E, Ruiz-Rivero O, Pilar Lopez-Gresa M, Hedden P, Gong F, Luis Garcia-Martinez J. 2012. The characterization of transgenic tomato overexpressing gibberellin 20-oxidase reveals induction of parthenocarpic fruit growth, higher yield, and alteration of the gibberellin biosynthetic pathway. Journal of Experimental Botany 63:5803–5813. DOI: 10.1093/jxb/ers229.
	Garmendia A, Beltrán R, Zornoza C, Breijo F, Reig J, Bayona I, Merle H. 2019. Insect repellent and chemical agronomic treatments to reduce seed number in ‘Afourer’ mandarin. Effect on yield and fruit diameter. Scientia Horticulturae 246:437–447. DOI: 10.1016/j.scienta.2018.11.025.
	Gmitter Jr. FG, Ling XB, Deng XX. 1990. Induction of triploid Citrus plants from endosperm calli in vitro. Theoretical and Applied Genetics 80:785–790. DOI: 10.1007/BF00224192.
	Goldschmidt E. 1976. Endogenous Growth-Substances of Citrus Tissues. Hortscience 11:95–99.
	Greenberg J, Holtzman S, Fainzack M, Egozi Y, Giladi B, Oren Y, Kaplan I. 2010. Effects of NAA and GA 3 Sprays on fruit size and the incidence of creasing of “Washington” navel orange. Acta Horticulturae 884:273–280.
	Hanzaii MM, Tafazoli E. 2002. Effects of Gibberellic Acid (GA3), Naphtalin Acetic Acid (NAA), Ethephon and Urea on Alternate Bearing Control in Kinnow Mandarin (Citrus reticulata Blanco). Journal of Science and Technology of Agriculture and Natural Resources.
	Khan MM, Usman M, Waseem R, Ali MA. 2002. Role of gibberellic acid (ga∼ 3) on citrus seed germination and study of some morphological characteristics. PAKISTAN JOURNAL OF AGRICULTURAL SCIENCES 39:113–118.
	Kojima K, Shiozaki K, Koshita Y, Ishida M. 1999. Changes of endogenous levels of ABA, IAA and GA-like substances in fruitlets of parthenocarpic persimmon. Journal of the Japanese Society for Horticultural Science 68:242–247.
	Kunitake H, Kagami H, Mii M. 1991. Somatic embryogenesis and plant regeneration from protoplasts of “Satsuma” mandarin (Citrus unshiu Marc.). Scientia Horticulturae 47:27–33. DOI: 10.1016/0304-4238(91)90024-S.
	Li J, Liang C, Liu X, Huai B, Chen J, Yao Q, Qin Y, Liu Z, Luo X. 2016. Effect of Zn and NAA co-treatment on the occurrence of creasing fruit and the peel development of “Shatangju” mandarin. Scientia Horticulturae 201:230–237. DOI: 10.1016/j.scienta.2016.01.039.
	Mahouachi J, Gómez-Cadenas A, Primo-Millo E, Talon M. 2005. Antagonistic changes between abscisic acid and gibberellins in citrus fruits subjected to a series of different water conditions. Journal of Plant Growth Regulation 24:179–187. DOI: 10.1007/s00344-004-0001-y.
	Martinez-cortina C, Sanz A. 1991. Comparison between the effect of the fruit and of exogenous GA3-applications on source-sink relationships in Citrus sprouts. Annals of Botany 68:143–149.
	Martinez-Fuentes A, Mesejo C, Munoz-Fambuena N, Reig C, Gonzalez-Mas MC, Iglesias DJ, Primo-Millo E, Agusti M. 2013. Fruit load restricts the flowering promotion effect of paclobutrazol in alternate bearing Citrus spp. Scientia Horticulturae 151:122–127. DOI: 10.1016/j.scienta.2012.12.014.
	Mcdonald RE, Greany PD, Shaw PE, Mccollum TG. 1997. Preharvest applications of gibberellic acid delay senescence of Florida grapefruit. Journal of Horticultural Science 72:461–468. DOI: 10.1080/14620316.1997.11515534.
	Mehouachi J, Tadeo FR, Zaragoza S, Primo-Millo E, Talon M. 1996. Effects of gibberellic acid and paclobutrazol on growth and carbohydrate accumulation in shoots and roots of citrus rootstock seedlings. Journal of Horticultural Science 71:747–754. DOI: 10.1080/14620316.1996.11515455.
	Mesejo C, Martínez-Fuentes A, Reig C, Agustí M. 2008. Gibberellic acid impairs fertilization in Clementine mandarin under cross-pollination conditions. Plant Science 175:267–271. DOI: 10.1016/j.plantsci.2008.04.008.
	Modesto JC, Rodrigues JD, Pinho SZ de. 1999. GIBBERELLIC ACID AND THE DEVELOPMENT OF MANDARIN (Citrus reshni hort. ex. Tanaka) SEEDLINGS. Scientia Agricola 56:289–294.
	le Roux S, Barry GH. 2010. Vegetative Growth Responses of Citrus Nursery Trees to Various Growth Retardants. Horttechnology 20:197–201.
	Salazar-Garcia S, Lovatt CJ. 1999. Winter trunk injections of gibberellic acid altered the fate of “Hass” avocado buds: Effects on inflorescence type, number and rate of development. Journal of Horticultural Science & Biotechnology 74:69–73. DOI: 10.1080/14620316.1999.11511074.
	Salomon E. 1976. Formation of adventitious buds in decapitated citrus seedlings and the effect of some growth regulators. Journal of Experimental Botany 27:69–75. DOI: 10.1093/jxb/27.1.69.
	Serpa Domingues MC, Rodrigues JD. 2007. Reduction of seeds in “Honey” orange by application of plant growth regulators during reproductive stages. Ciencia E Agrotecnologia 31:758–764. DOI: 10.1590/S1413-70542007000300023.
	Sharaf MM, Atawia AR, Bakry KA, EL-Rouby MZ. 2016. Effect of pre-sowing seeds soak in different GA3 and ZnSO4 solutions on germination and growth of Cleopatra mandarin and Rangpur lime rootstocks. Middle East J. Agric. Res 5:233–238.
	Shen X, Orbovic V, Dutt M, Castle WS, Gmitter FG. 2013. Direct Shoot Organogenesis in Murraya paniculata (L.) Jack: A Prerequisite for Genetic Transformation. Hortscience 48:938–941.
	de Siqueira DL, Cecon PR, Chamhum Salomao LC. 2008. Growth of “Volkameriano” lemmon tree treated with paclobutrazol and giberellic acid. Revista Brasileira De Fruticultura 30:764–768. DOI: 10.1590/S0100-29452008000300034.
	Spiegel-Roy P, Saad S. 1986. Effect of carbohydrates and inhibitors of GA3 biosynthesis on embryogenenic potential of salt tolerant and non-tolerant callus lines of orange (Citrus sinensis osbeck). Plant Science 47:215–220. DOI: 10.1016/0168-9452(86)90181-0.
	Tan M-L, Song J-K, Deng X-X. 2007. Production of two mandarin x trifoliate orange hybrid populations via embryo rescue with verification by SSR analysis. Euphytica 157:155–160. DOI: 10.1007/s10681-007-9407-5.
	Treeby MT, Storey R. 2002. Calcium-spray treatments for ameliorating albedo breakdown in navel oranges. Australian Journal of Experimental Agriculture 42:495–502. DOI: 10.1071/EA00149.
	Zea-Hernández LO, Saucedo-Veloz C, Cruz-Huerta N, Ramírez-Guzmán ME, Robles-González MM. 2016. Evaluation of post-harvest applications of gibberellic acid on the quality and shelf life of three varieties of Mexican lime. Revista Chapingo, Serie Horticultura 22:17–26. DOI: 10.5154/r.rchsh.2015.01.005.
