# Supplementary material for: Gibberellic acid in Citrus spp. flowering and fruiting: A systematic review
Source: PLoS One. 2019 Sep 26;14(9):e0223147. doi: 10.1371/journal.pone.0223147 (PMC6762134; doi:10.1371/journal.pone.0223147)
Supplement: S3 Table — (XLSX) [file pone.0223147.s003.xlsx]

## Sheet: Hoja1
S3 Table. Database extracted from the sub-set of publications.
Paper ID	Publication Reference				Study information												Treatment																					ImportanceReliability
					Species		Phase			Type		Experiment scale			Tree age	Years of data								Experiment size						Main result text	Main result tabulated						Conclusion	1_5	1_3
	Author (s)	Year	Country	Title	Species	CV	Pre-flowering	Post-flowering	Fruitlet	Measurement Monitoring	Experiment	Flower or inflorescence	Tree	Field	nº	nº	1_10	11_20	21_30	31_40	41-50	100	200	Flowers nets	nº	Fruit set branches	nº	Yield	nº		nº F On	Nº F Of	FrSet On	FrSet Of	Yield On	Yield Of
1	Chao CCT, Khuong T, Zheng Y, Lovatt CJ	2011	USA	Response of evergreen perennial tree crops to gibberellic acid is crop load-dependent. I: GA3 increases the yield of commercially valuable ‘Nules’ Clementine Mandarin fruit only in the off-crop year of an alternate bearing orchard	Citrus reticulata	Nules	0	1	0	0	1	0	1	0	6	2	1	1	1	0	0	0	0	1	2	1	8	1	16	GA3 applied failed to reduce the total number of abscised flowers in both the light off- an heavy on-bloom years. No GA3 treatment reduced fruit abscission when trees were setting the low yield off-crop. All trees receiving GA3 in the high yield on-crop year had fewer abscised fruit than untreated control trees. In the off-crop year it was necessary to apply 15 or 25 mg L−1 GA3 5 times to signifi…	N	N	I	N	D	I	GA3 efficacy is crop load-dependent and dictate that crop load should be considered when using GA3 to increase fruit set or fruit size of mandarins.	5	3
2	Cifuentes JI	1997	Chile	Effect of the application of gibberellic acid on the fructification of mandarin clementine (Citrus clementina), cv. Clemenules and evaluation of two methods of measurement in the area of San Isidro, Quillota	Citrus reticulata	Nules	0	1	0	0	1	0	1	0	NA	1	1	0	0	0	0	0	0	1	NA	1	NA	0	0	Through the second form of evaluation (organ collection), it was possible to detect differences between treatments, treatment 3 (10ppm) being the one between a higher percentage of fruit set and the one that delays its fall more compared to the other treatments.	O	O	I	O	O	O	10ppm AG increases fruit set and delays the fall	2	1
3	Duarte AMM, García-Luis A, Molina RV, Monerri C, Navarro V, Nebauer SG, et al.	2006	Spain	Long-term Effect of Winter Gibberellic Acid Sprays and Auxin Applications on Crop Value of `Clausellina' Satsuma	Citrus unshiu	Clausellina	1	0	0	0	1	0	1	0	10	4	0	1	0	0	0	0	0	1	80	0	0	1	6	A winter gibberellic acid (GA3) spray consistently reduced flower formation, but had a variable effect on the amount of first-grade fruit in the early harvest of `Clausellina' satsuma (Citrus unshiu Marc.), and in the long term these applications had no significant effect on the value of the crop. Auxin applications increased the amount of first grade-early harvested fruit, and increased crop val…	D	O	O	O	V	O	Winter GA3 spray consistently reduced flower formation, but had a variable effect on the amount of first-grade fruit.	5	3
4	Aldunate GG	1996	Chile	Effect of gibberellic acid on sprouting, flowering and fructification (Citrus sinensis (L.) (Osbeck) cv Navelate), in the zone of San Pedro, Quillota, fifth region	Citrus sinensis	Navelate	0	1	0	0	1	0	1	0	NA	1	1	0	1	0	0	0	0	1	10	1	10	0	0	sprouting and flowering were evaluated, obtaining significant differences in sprouting, but not for the case of flowering in the orange cv. Navelate, which was influenced in an important way by the low general flowering. No se obtuvo efectos estadísticamente significativos sobre la floración y cuaja.	O	N	O	N	O	O	In years of low flowering the effect of AG 30 ppm did not increase neither flowering nor fruit set.	1	1
5	Guardiola JL, Monerri C, Agusti M	1982	Spain	The inhibitory effect of gibberellic acid on flowering in Citrus	Citrus reticulata; Citrus unshiu; Citrus sinensis	spp.	1	0	0	0	1	0	1	0	20	1	1	0	0	0	0	1	0	1	10	0	0	0	0	The application of gibberellic acid (GA3) at any time from early November until bud sprouting, resulted in a significant inhibition of flowering in the sweet orange [C. sinensis (L.) Osbeck] and the Satsuma (C. unshiu Marc.) and Clementine (C. reticulata Blanco) mandarins. There was an initial reduction in bud sprouting affecting selectively those buds originating leafless inflorescences. An addi…	D	O	O	O	O	O	GA3 application at any time before flowering, resulted in a significant inhibition of flowering in the sweet orange, Satsuma and Clementine	5	3
6	Garcia‐Luis A, Almela V, Monerri C, Agustí M, Guardiola JL	1986	Spain	Inhibition of flowering in vivo by existing fruits and applied growth regulators in Citrus unshiu	Citrus unshiu	Owari	1	0	0	0	1	0	1	0	10	1	1	0	0	0	0	0	0	1	15	0	0	0	0	In the Satsuma mandarin (Citrus unshiu Marc.) the presence of the fruit results in a gradual inhibition of flowering and of bud sprouting. Flowering and bud sprouting are inhibited by exogenous gibberellic acid. The same pattern of sprouting was obtained in trees treated with gibberellic acid during the winter rest period or several months earlier. It is concluded that some step leading to flower…	D	O	O	O	O	O	GA always reduced flowering but is time depending, best reduction at sep-oct and end of dec.	4	3
7	Gravina A, Gambetta G, Rey F, Guimaraes N	2016	Uruguay	Mejora de la productividad en mandarina ‘Afourer’ en aislamiento de polinización cruzada	Citrus reticulata	Nadorcott	0	1	0	0	1	0	1	0	5	1	0	0	0	0	1	0	0	1	20	1	20	1	10	GA3 application combined with girdling consistently increased fruit number and yield per tree, while the individual treatments had varying responses. The magnitude of the increase in the number of fruits as a result of the treatment of GA3 and girdling, negatively affected the average weight of the fruits, exceeding only 70 g.	O	O	I	O	V	O	It is possible to raise the productivity of mandarin ‘Afourer’ in conditions of exclusion of bee pollination to levels similar to those obtained in open pollination with the application of GA3 during flowering, supplemented with trunk girdling 30 days later.	5	2
8	García-Martínez JL, García-Papí MA	1979	Spain	The influence of gibberellic acid, 2,4-dichlorophenoxyacetic acid and 6-benzylaminopurine on fruit-set of Clementine mandarin	Citrus reticulata	Fino	0	1	0	0	1	1	1	0	NA	1	1	1	1	0	0	1	1	0	0	1	4	1	3	Applying GA3 to inflorescences of cultivar ‘Fino’ (seedless Clementine) between anthesis and 14 days after anthesis increased fruit-set and weight of the fruits at harvest. GA3 induced the development of parthenocarpic fruits of cultivar ‘Monreal’ (Clementine with seeds) and a fruit-set similar to that obtained with self-pollination. Spraying GA3 (5–200 mg/l) to entire trees of cultivar ‘Fino’ in…	O	O	I	O	I	O	Commercial yield per tree increased with the concentration of GA3, but the increased number of fruits per tree, decreased the average weight of the fruits. The effect depends on the time ( Anthesis + 0 +7 +14) in which the AG is applied and the concentration. If the fruit set is increased excessively, the size of the fruit may be impaired.	5	2
9	Khan AS, Shaheen T, Malik AU , Rajwana IA , Ahmad S, Ahmad I.	2014	Pakistan	Exogenous Applications of Plant Growth Regulators Influence the Reproductive Growth of Citrus Sinensis Osbeck Cv. Blood Red	Citrus sinensis	Blood Red	0	1	0	0	1	0	1	0	12	1	0	1	0	0	0	0	0	1	4	1	4	1	4	In all experiments exogenous application of 20 mg L-1 2, 4-D and GA3 alone or in combination to Blood Red sweet orange trees reduced the flower drop % and increased the fruit set % as compared to untreated trees. Application 2, 4-D and GA3 alone or in combination at MB did not affect the fruit drop % and fruit harvest % in contrast to untreated trees.	I	O	I	O	N	O	In conclusions application GA3 (20 mg L-1) alone or in combination of 2, 4-D (20 mg L-1) at MB + 22 and 28 weeks after MB can be used effectively to increase the fruit set and reduce the fruit drop in ‘Blood Red’ sweet oranges. All differences are diluted until the harvest time. Only repeated applications after flowering 20 and 28 weeks later suppose an important increase of the harvest.	3	1
10	Camelio C, Liliana X	1995	Chile	Effect of gibberellic acid on flowering and fruit set development of orange (Citrus sinensis Osb.) cv. Newhall, in San Pedro, Quillota, fifth region	Citrus sinensis	Newhall	1	0	0	0	1	0	1	0	NA	1	1	1	1	0	0	0	0	1	3	1	3	0	0	No significant effect was found on the flowering and sprouting of orange var. Newhall in any of the treatments with gibberellic acid the spring after spraying. It was probably due to the low sample level used and the high variability of the parameters used to quantify the effects of gibberellic acid.	N	N	N	N	O	O	If robust dependent variables are not used with little variability produced by the measure, and with an appropriate experiment size, no significant effects are observed.	2	1
11	Chao CT, Lovatt CJ	2010	USA	Foliar-applied 3,5,6-Trichloro-2-Pyridyloxyacetic acid (3,5,6-TPA) increases yield of commercially valuable Large-size fruit of 'Fina Sodea' clementine mandarin	Citrus reticulata	Fina Sodea	0	0	1	0	1	0	1	0	NA	3	0	1	0	0	0	0	0	0	0	0	0	1	6	All treatments were applied at maximum peel thickness, which marks the end of the cell division stage of fruit development in citrus. Only 3,5,6-TPA significantly increased 3-year average yield and 3-year cumulative yield of large-size fruit as kilograms and number per tree compared to all other treatments.	O	O	O	O	N	N	Thus, 3,5,6-TPA shows promise as a strategy for increasing yield of commercially valuable large-size mandarin fruit and grower income in California.	3	2
12	Jahn O	1981	USA	Effects of Ethephon, Gibberellin, and Ba on Fruiting of Dancy Tangerines	Citrus reticulata	Dancy	1	0	0	0	1	0	1	0	NA	3	1	1	0	0	1	0	0	1	25	1	25	0	0	Gibberellin (GA3 or GA4,7) and/or 6-benzylamino purine (BA) did not reduce flowering or fruiting. Flowers on treated trees had longer pedicels than flowers on un­treated trees. suggesting that GA:i was absorbed. Although reducing flowering in an on­year bloom would be useful. thinning may be more practical. Sometimes an anticipated on-year bloom does not develop. The practice of thinning. as with…	N	O	N	O	N	O	Not always GA treatments can reduce flowering, thus a thinned treatment with ethephon can be more practical.	4	3
13	Guardiola JL, Barrés MT, Albert C, Garcia-Luis A	1992	Spain	Effects of exogenous growth regulators on fruit development in citrus unshiu	Citrus unshiu	Satsuma	0	1	0	0	1	1	0	1	20	1	0	1	0	0	0	0	0	1	60	1	60	0	0	The application of either gibberellic acid or benzyladenine at flower opening, caused a transient increase in cell division in the ovary wall, but had no significant effect on final fruit size. Late fruit growth and final fruit size were increased by the application of the synthetic auxin 2,4,5-trichlorophenoxyacetic acid, which had a specific effect on the enlargement of the juice vesicles. The …	O	O	O	O	N	O	The maximum effect of growth regulation applications to flowers coincides with endogenous contents o gibberellins and cytokines and is at flowering opening.	4	3
14	Hofman PJ	1990	Republic of South Africa	Abscisic acid and gibberellins in the fruitlets and leaves of ‘Valencia’ orange in relation to fruit growth and retention	Citrus sinensis	Valencia	0	1	0	1	0	0	0	0	NA	1	0	0	0	0	0	0	0	0	0	0	0	0	0	Particularly from 30 days after FB, the mass of fruitlets adjacent to young leaves (“leafy” fruitlets) were greater than fruitlets adjacent to mature leaves (“leafless” fruitlets). In addition, leafy fruitlets showed considerably greater tree retention after 10 weeks (12.7%) than leafless fruitlets (1.2%). There was little difference in ABA and GA concentrations between the leafy and leafless fru…	O	O	O	O	O	O	Leafy fruitlets showed considerably greater tree retention after 10 weeks (12.7%) than leafless fruitlets (1.2%). There was little difference in ABA and GA concentrations between the leafy and leafless fruitlets	4	2
15	García-martínez JL, García-papí MA	1979	Spain	Influence of gibberellic acid on early fruit development, diffusible growth substances and content of macronutrients in seedless Clementine mandarin	Citrus reticulata	Fino	0	1	0	0	1	1	0	0	25	1	0	0	0	0	0	1	0	0	0	1	60	0	0	GA3, applied during stylar abscission, reduced the percentage of fruit abscission during the June drop of fruits and was associated with an early fruit size increase. Therefore, fruits which would normally abscise because of their relatively small diameter, set and developed until maturity The content of GA-like substances attained a maximum on Day 4 after treatment and was practically zero from …	O	O	I	O	O	O	It is suggested that the increase of fruit-set after GA3 application is due to an increased availability of nutrients from the leaves, although whether this effect is carried out by GA3 or by GA3-induced auxins cannot be decided	5	3
16	Catrso PRC, Virgens Filho AC , Medina CL	1998	Brazil	Effect of fungicides, gibberellic acid and plant stimulant on sprouting and fruit set of 'Pera' (Citrus sinensis L. Osbeck) orange tree	Citrus sinensis	Pera	1	0	0	0	1	0	1	0	6	1	1	0	0	0	0	0	0	1	4	1	4	0	0	__	O	O	I	O	O	O	__	3	1
17	Chao CT, Lovatt CJ	2006	USA	Effects of concentration and application time of GA(3) and urea on yield, fruit size distribution and crop value of Clementine mandarin in California	Citrus reticulata	Nules	0	1	0	0	1	0	1	0	NA	1	1	0	1	0	0	0	0	0	0	0	0	1	10	Foliar applications of 10 mg L-1 GA(3) at 60% full bloom, 75% petal fall and in early July or 25 mg L-1 at 60% and 90% full bloom, 75% petal fall and 10 days after 75% petal fall reduced total yield (kg) relative to the untreated control and trees receiving 1% low-biuret urea prebloom (December) (P = 0.0849). The two GA(3) treatments significantly reduced the kilograms and number of fruit per tre…	O	O	O	O	D	O	In California, the interaction between GA(3) concentration and application time has a critical effect on the value of the Clementine mandarin crop.	5	3
18	Sagee O, Erner Y.	1991	Israel	Gibberellins and abscisic acid contents during flowering and fruit set of ‘Shamouti’ orange	Citrus sinensis	Shamouti	0	1	0	1	0	0	0	0	NA	1	0	0	0	0	0	0	0	0	0	0	0	0	0	The concentration of GA-like compounds in LY-and LS-borne fruitlets reached a maximum 7 days after FO, and decreased gradually thereafter. No significant difference, on a fresh weight basis, was found in GA-like activity between LY- and LS-borne fruitlets. the concentration of ABA in the fruitlets decreased during fruit development; 1 month after FO it was reduced to about of the level found 2 da…	O	O	O	O	O	O	The GA content is similar in inflorescence with and without leaf and maximum 7 days after opening the flower, then decreases. However, ABA content is higher in leafless inflorescences at least during the first 7 days. The GA / ABA ratio is higher in inflorescences with leaves than without leaves.	5	2
19	Goldschmidt E, Aschkenazi N, Herzano Y, Schaffer A, Monselise S	1985	Israel	A Role for Carbohydrate-Levels in the Control of Flowering in Citrus	Citrus sinensis	Shamouti	1	0	0	0	1	0	1	0	NA	1	0	0	1	0	0	0	0	1	40	0	0	0	0	Autumn girdling and GA3 treatments were both effective and additive in increasing starch contents of leaves and twigs of 'Shamouti' orange trees. GA 3 , however, had the expected effect of depressing the reproductive inflorescences in both girdled and un­girdled branches, while girdling had the opposite effect. Girdling and fruit removal in October also additively and dramatically increased flowe…	D	O	O	O	O	O	A 3 , however, had the expected effect of depressing the reproductive inflorescences in both girdled and un­girdled branches, while girdling had the opposite effect.	5	3
20	Mahouachi J, Iglesias DJ, Agusti M, Talon M	2009	Spain	Delay of early fruitlet abscission by branch girdling in citrus coincides with previous increases in carbohydrate and gibberellin concentrations	Citrus unshiu	Okitsu	0	1	0	0	1	1	0	0	7	1	0	1	0	0	0	0	0	0	0	1	na	0	0	branch girdling performed at anthesis in Satsuma cv. Okitsu transitorily reduced early abscission rates (12–32 days after anthesis, DAA) delaying initially the process of natural fruitlet drop. In girdled branches, abscission rate reduction was preceded by elevated concentrations of carbohydrate and GA in developing ovaries and fruitlets. The results established a relationship between the reducti…	O	O	N	O	O	O	girdling certainly increased GA concentration and strongly suggested that its effect on early fruitlet abscission delay is likely mediated by both GA and carbohydrates.	5	3
21	Maia E, de Siqueira DL, Cecon PR	2010	Brazil	Production, florescence and fruitfication of Pokan mandarin tree submitted to gibberellic acid	Citrus reticulata	Pokan	1	0	0	0	1	0	1	0	5	2	0	0	1	0	1	0	0	1	4	0	0	0	0	The results demonstrated that the gibberellic acid application reduced the flower production and increased the percentage of fruit production in relation to the year with an excessive flowering. The application of the gibberellic acid around 90-150 days before the full flowering period can contribute to the reduction of the effect of the production alternance.	D	N	O	O	N	I	The application of the gibberellic acid around 90-150 days before the full flowering period can contribute to the reduction of the effect of the production alternance	4	2
22	Mehouachi J, Iglesias DJ, Tadeo FR, Agustí M, Primo-Millo E, Talon M	2000	Spain	The role of leaves in citrus fruitlet abscission: Effects on endogenous gibberellin levels and carbohydrate content	Citrus unshiu	Clausellina	0	0	0	1	0	0	0	0		0	0	0	0	0	0	0	0	0	0	1	na	0	0	In satsuma mandarin trees, defoliation shortly after anthesis of old (previous season) or young (current season) leaves increased fruitlet abscission (up to 60%) during the following 12 weeks. Defoliation didnot substantially modify the endogenous levels of the active GA1,. Thereafter, GA concentrations were similar in foliated and defoliated plants.	O	O	O	O	O	O	The data suggest that removal of either old or young leaves advanced and increased abscission, and reduced the sucrose/hexose ratio of fruitlets during the initial period of fruit set.	3	3
23	Khunthong T	1993	Thailand	Effect of gibberellic acid and monopotassiumphosphate on flowering of lime (Citrus aurantifolia single) cv. Kai	Citrus aurantifolia	Kai	1	0	0	0	1	0	1	0	4	1	0	0	0	0	1	0	0	1	40	0	0	0	0	From these experiment results, it sh owed that GA3 has the inhibitory effect on flowering of lime tree	D	O	O	O	O	O	From these experiment results, it sh owed that GA3 has the inhibitory effect on flowering of lime tree	3	1
24	Koshita Y, Takahara T	2004	Japan	Effect of water stress on flower-bud formation and plant hormone content of satsuma mandarin (Citrus unshiu Marc.)	Citrus unshiu	Satsuma	1	0	0	0	1	0	1	0	3	1	0	0	0	0	0	0	0	0	0	0	0	0	0	Severe water stress (−1.5 to −2.0 MPa) in autumn, which causes heavy leaf fall, reduced the percentage of flowering nodes by one third of the moderately water-stressed ones (−0.5 to −1.0 MPa). The quantity of GA1/3 from the middle of October through early December was significantly higher in the leaves of the trees under severe water stress than in the leaves of the trees enduring moderate water …	O	O	O	O	O	O	These findings indicate that the levels of GA1/3 are enhanced by severe water stress, higher in the leaves from the branches that produce fewer flowers during flower-bud induction periods.	3	2
25	Moss GI	1970	Australia	Chemical control of flower development in sweet orange (Citrus sinensis)	Citrus sinensis	Washington navel	1	0	0	0	1	0	1	0	26	1	0	0	1	0	1	1	1	1	na	1	na	1	na	In two experiments in the field, applied gibberellic acid (GA) decreased flowering though it increased the proportion of the more leafy inflorescences (and usually more fertile inflorescences); in some instances an increase in percentage fruit set also occurred, although the total number of fruits formed was less than in the control. The increase in percentage fruit set by some GA treatments appe…	D	O	I	O	D	O	Increasing the concentration of GA above 25 p.p.m. did not cause any further reduction in flowering, but increased the proportion of leafy inflorescences.	4	2
26	Mudzunga MJ, Theron KI, Rabe E	2001	Republic of South Africa	Effects of early winter gibberellic acid and mineral oil applications on flowering of young non-bearing clementine (citrus reticulata blanco.) and satsuma (citrus unshiu marc.) trees	Citrus unshiu; Citrus reticulata	Mihowase; Nules	1	0	0	0	1	0	1	0	3	4	0	1	1	0	1	0	0	1	na	0	0	0	0	The application of GA~ at 50 mg/l and mineral oil at 3% individually or in combination, from late May up to late July significantly reduced f10wei"ing in 'Mihowase' Satsuma and 'Nules' Clementine Mineral oil generally does not seem to be very effective (Tabl~s 2, 3, and 4). It is unlikely that the addition of mineral oil to:GA3 enhanced the etl'ective,ness of GA3 under our conditions as has been …	D	O	O	O	O	O	The results from this study suggest that optimum application time seems to be during late May to late July. However, this time is likely to vary somewhat from year to year depending of prevailing climatic conditions.	5	3
27	Muñoz-Fambuena N, Mesejo C, González-Mas MC, Iglesias DJ, Primo-Millo E, Agustí M	2012	Spain	Gibberellic Acid Reduces Flowering Intensity in Sweet Orange [Citrus sinensis (L.) Osbeck] by Repressing CiFT Gene Expression	Citrus sinensis	Salustiana	1	0	0	0	1	1	0	0	15	1	0	0	0	1	0	0	0	1	na	0	0	0	0	GA3 significantly reduced the number of flowers per 100 nodes by 72% compared to the control, whereas PBZ increased the number by 123%. Data of the expression pattern of flowering genes in leaves of GA3-treated trees revealed that this plant growth regulator inhibited flowering by repressing relative expression of the homolog of FLOWERING LOCUS T, CiFT, whereas PBZ increased flowering by boosting…	D	O	O	O	O	O	GA3 significantly reduced the number of flowers per 100 nodes by 72% compared to the control, whereas PBZ increased the number by 123%.	3	3
28	Murai Y, Horiuchi S, Matsui H, Kurooka H	1992	Japan	Flower Bud Formation of Kawano Natsudaidai in Relation to Soluble-Protein and Ga-Like Substance in Leaf and Bark Tissues of Bearing or Non-Bearing Shoots	Citrus natsudaidai	Kawano Natsudaidai	1	0	0	1	0	0	0	0	na	1	0	0	0	0	0	0	0	0	0	0	0	0	0	Salt-soluble protein content of leaf and bark tissues of non-bearing shoots was always higher than that of bearing shoots. There were no significant differences in GA-like activities in bark tissues of bearing and non-bearing shoots in September. GA-like activities in both kind of shoots decreased slightly during October and November. However, GA-like activity of bearing shoots decreased less tha…	O	O	O	O	O	O	Salt-soluble protein content of leaf and bark tissues of non-bearing shoots was always higher than that of bearing shoots. There were no significant differences in GA-like activities in bark tissues of bearing and non-bearing shoots in September	3	2
29	Ogata T, Ueda Y, Shiozaki S, Horiuchi S, Kawase K	1995	Japan	Effects of Gibberellin Synthesis Inhibitors on Flower Setting of Satsuma Mandarine	Citrus unshiu	Satsuma	1	0	0	0	1	0	1	0	NA	1	0	0	0	0	0	1	0	1	NA	0	0	0	0	applied 3 times during autumn. The number of flowers on vegetative shoots were increased in the following spring by paclobutrazol and uniconazole-P treatments. in winter. There was a significant increase in the number of flowers by paclobutrazol treatments made on 10 and 30 Jan., uniconazole-P at 30 Jan., and prohexadione-Ca at 20 Dec., 10 and 30 Jan. GA(3) application reduced the number of flowe…	D	O	O	O	O	O	GA(3) application reduced the number of flowers and inhibited bud sprout break in the spring.	4	3
30	Ramos-Hurtado AM, Koller OC, Mariath J de A, Sartori IA, Theisen S, Reis B	2006	Brazil	Flower bud differentiation, alternate bearing and application of gibberellic acid on 'Montenegrina' tangerine trees (Citrus deliciosa Tenore)	Citrus deliciosa	Montenegrina	1	0	0	0	1	0	1	0	20	2	0	1	0	1	1	0	0	1	NA	0	0	1	4	The foliar applications were made on April 30, May 20 and June 10, at the two years. GA3 did not suppress flowering and the number of fruits per tree and yield were not affected by the treatments. Histological studies on bud longitudinal sections, realized every fifteen days in 2005, between April 30 and August 30, showed that the period of flower bud differentiation, with emission of the first s…	N	N	O	O	N	N	GA3 did not suppress flowering and the number of fruits per tree and yield were not affected by the treatments.	5	1
31	Koller OC, Sobrinho FF, Schwarz SF	1999	Brazil	Effect of ringing and spraying with gibberellic acid and mineral oil on the fruiting of young 'Monte Parnaso' navel orange trees	Citrus sinensis	Monte Parnaso	1	1	0	0	1	0	1	0	2	1	1	1	1	0	0	0	0	0	0	0	0	1	na	Results showed that fruit production decreased linearly with the increasing of GA3, applyied on 22nd and 27th of July, 1993; there was no significant effect for GA3 applyied at full bloom. The spraying of 1% mineral oil decreased harvest by 42%, mainly when applyied at the end of July. Ringing increased fruiting nearly to 25% and decreased the average fruit size.	O	O	O	O	D	O	Results showed that fruit production decreased linearly with the increasing of GA3	4	1
32	Otero A, Rivas F	2017	Uruguay	Field spatial pattern of seedy fruit and techniques to improve yield on ‘Afourer’ mandarin	Citrus reticulata	Nadorcott	0	1	0	0	1	0	1	0	7	1	0	0	0	0	1	0	0	0	0	0	0	1	6	Net coverage reduced the amount of seedy fruit but also the number of fruits and consequently the yield. The adverse effect of net coverage on fruitlets drop can be eased by single GA3 spray at full bloom. For open-pollinated trees, a single GA3 spray is effective to reduce the number of seedy fruits and, although with no commercial significance, a greater reduction can be achieved when combined …	O	O	O	O	I	O	The adverse effect of net coverage on fruitlets drop can be eased by single GA3 spray at full bloom	5	3
33	Pereira CS, Siqueira DL de, Valiati S, Ferrari E	2014	Brazil	Application of GA3 and girdling of branches on the production of extemporaneous fruits of 'Tahiti' acid lime	Citrus latifolia	Tahiti	1	0	0	0	1	0	1	0	8	1	1	1	1	0	0	0	0	1	5	1	5	1	5	GA3 did not affect fruit set. Girdling increased fruit set by 229 and 256% at A108DAF and A78DAF respectively, in relation to NG plants. The GA3 reduced the formation of floral structures, which resulted in a quadratic increase in field production by reducing the competition for photoassimilates among fruits. The concentration of 21 mg.L-1 was the most productive,	D	O	N	O	I	O	The GA3 reduced the formation of floral structures, which resulted in a quadratic increase in field production by reducing the competition for photoassimilates among fruits	4	2
34	Talon M, Zacarias L, Primomillo E	1992	Spain	Gibberellins and Parthenocarpic Ability in Developing Ovaries of Seedless Mandarins	Citrus unshiu; Citrus reticulata	na	0	1	0	1	1	1	0	0	na	1	0	1	0	0	0	0	0	0	0	1	na	0	0	At petal fall, fruitlets of Satsuma and Clementine contained 65 and 13 picograms of GA1, respectively. At this time, the application of 25 micrograms of paclobutrazol to fruits increased fruit abscission in both varieties. This effect was reversed by the simultaneous applications of 1 microgram of GA3. GA3 alone improved the set in Clementine (13x), but had little influence on Satsuma. Thus, seed…	O	O	I	O	O	O	Collectively, these results suggest that endogenous GA content in developing ovaries is the limiting factor controlling the parthenocarpic development of the fruits.	5	3
35	Zacarias L, Talon M, BenCheikh W, Lafuente MT, PrimoMillo E	1995	Spain	Abscisic acid increases in non-growing and paclobutrazol-treated fruits of seedless mandarins	Citrus unshiu; Citrus reticulata	na	0	1	0	1	1	1	0	0	na	1	0	1	0	0	0	0	0	0	0	1	na	0	0	Application of 25 mu g fruit(-1) of paclobutrazol (PP333), an inhibitor of gibberellin biosynthesis, reduced the rate of growth and accelerated fruit abscission in both varieties. In contrast, gibberellin A(3) (GA(3)) stimulated fruit growth only in the self-incompatible mandarin. Clementine fruits, in the absence of pollination, showed an approximately 2-fold transient increase in the free absci…	O	O	I	O	O	O	Collectively, these observations indicate a relationship between high ABA content and a reduced rate of fruit growth and an acceleration of fruit abscission.	4	3
36	Mauk CS, Bausher MG, Yelenosky G	1986	USA	Influence of growth regulator treatments on dry matter production, fruit abscission, and14C-assimilate partitioning in citrus	Citrus sinensis	Valencia	0	1	0	0	1	0	1	0	2	1	0	0	0	1	0	0	0							Both GA3 and BA sprays promoted foliar growth. BA also stimulated fruit growth, whereas GA3 sharply increased fruit dry weight while fruit number decreased. BA and GA3 enhanced14C assimilate export by the foliage to the developing fruit, and GA3 was especially active in promoting fruit sink intensity (14C/dry wt). The other compounds (NAA, ABA, PP333) restricted foliar and fruit growth. They also…	O	O	O	O	O	O	Results indicate that foliar-applied growth regulators can influence source-sink relations in citrus early in reproductive development by manipulating	4	3
37	Khan AS, Malik AU, Rajwana IA, Saleem BA, Naseer, M	2014	Pakistan	Exogenous Applications of Plant Growth Regulators Influence the Reproductive Growth of Citrus sinensis Osbeck cv. Blood Red	Citrus sinensis	Blood Red	0	1	1	0	1	0	1	0	12	1	0	1	0	1	0	0	0	1	4	1	4	1	4	In all experiments exogenous application of 20 mg L-1 2, 4-D and GA3 alone or in combination to Blood Red sweet orange trees reduced the flower drop % and increased the fruit set % as compared to untreated trees. Application 2, 4-D and GA3 alone or in combination at MB did not affect the fruit drop % and fruit harvest % in contrast to untreated trees. The trees sprayed with 20 mg L-1 GA3 alone or…	I	O	I	O	N	O	In conclusions application GA3 (20 mg L-1) alone or in combination of 2, 4-D (20 mg L-1) at MB + 22 and 28 weeks after MB can be used effectively to increase the fruit set and reduce the fruit drop in ‘Blood Red’ sweet oranges.	5	1
38	Kojima K, Yamamoto M, Goto A, Matsumoto R	1996	Japan	Changes in ABA, IAA and GAs contents in reproductive organs of Satsuma Mandarin	Citrus unshiu	Ozaki	0	0	0	1	0	0	0	0	na	0	0	0	0	0	0	0	0	0	0	0	0	0	0	Fruitlets attained their maximum concentration of ABA 4 DBF and then declined rapidly. GAs concentrations of fruitlets continued to increase from 7 to 31 DAF, and decreased sharply 39 DAF. Because there was a sequence of peaks of endogenous ABA, IAA and GAs levels in fruitlets, it seemed that these hormones may play a sequential and synergistic role in the retention and growth of fruitlets.	O	O	O	O	O	O	Because there was a sequence of peaks of endogenous ABA, IAA and GAs levels in fruitlets, it seemed that these hormones may play a sequential and synergistic role in the retention and growth of fruitlets.	4	2
39	Lord EM, Eckard KJ	1987	USA	Shoot Development in Citrus sinensis L. (Washington Navel Orange). II. Alteration of Developmental Fate of Flowering Shoots after GA3 Treatment	Citrus sinensis	Washington navel	1	0	0	0	1	1	0	0	na	1	na	na	na	na	na	na	na	1	na	0	0	0	0	To ascertain when a resting bud was determined as an inflorescence, we treated buds at four stages in development, ranging from resting buds to those producing floral organs, with gibberellin (GA3) in situ. Examination of the shoots at maturity established that GA3 caused complete reversion of the potentially flowering resting buds, partial reversion for buds in early stages of breaking and initi…	D	O	O	O	O	O	GA3 caused complete reversion of the potentially flowering resting buds, partial reversion for buds in early stages of breaking and initiating floral organs, and no significant reversion once the sepals were present	4	3
40	Moss, GI	1970	Australia	Fruit-set in sweet orange (Citrus sinensis): the influence of inflorescence-leaves.	Citrus sinensis	Washington navel	0	1	0	0	1	1	0	0	na	1	na	na	na	na	na	na	na	0	0	1	na	0	0	Sweet orange trees produce a large proportion of leafless inflorescences which set few fruit compared to leafy inflorescences. Inflorescence leaves appear to supply enough photosynthates to the developing fruit to mitigate the effect of competition from other sinks. No evidence was found of GA diffusing from the inflorescence leaves, but GA applied to petioles after lamina excision enhanced fruit…	O	O	I	O	O	O	GA applied to petioles after lamina excision enhanced fruit set in the cv. Late Valencia, but only delayed fruit drop in Washington NaveJ	4	3
41	PereiraI CS, de SiqueiraII DL, Salomão LCC, Cecon PR	2010	Brazil	The onset of the floral structures and fruits of acid lime trees 'Tahiti' girdled and treated with gibberillic acid	Citrus latifolia	Tahiti	0	1	0	0	1	0	1	0	8	1	1	1	1	0	0	0	0	0	0	1	5	0	5	It was observed that the GA3 did not change the abscission of the reproductive structures and neither the onset of the fruits of the acid lime tree 'Tahiti'. The girdled plants had a reduction of the abscission of the reproductive structures. The onset in the AIF plants was of 15.66%, and, on the AMAF plants, the onset was of 16.11%, which were increases of 220 and 229%, respectively, in relation…	O	O	N	O	O	O	It was observed that the GA3 did not change the abscission of the reproductive structures and neither the onset of the fruits of the acid lime tree 'Tahiti'. The girdled plants had a reduction of the abscission of the reproductive structures	4	2
42	Pereira CS, de Siqueira DL, Chamum Salomao LC, Cecon PR, dos Santos D	2011	Brazil	Fruit production and carbohydrate contents in the leaves of the acid lime tree 'tahiti' girdled and treated with gibberellic acid	Citrus latifolia	Tahiti	0	1	0	0	1	0	1	0	8	1	1	1	1	0	0	0	0	0	0	0	0	1	0	It was observed that the GA3 did not have an affect on production. The girdling of the branches, independently of the periods, increased the production of the plants and the carbohydrate contents in the leaves. The greatest production and the greatest consequent relation fruits/m-3 of crown caused a reduction in the average weight of the fruits of the acid lime tree 'Tahiti'.	O	O	O	O	N	O	It was observed that the GA3 did not have an affect on production. The girdling of the branches, independently of the periods, increased the production	4	4
43	Lima JE, Davies FS	1984	USA	Growth Regulators, Fruit Drop, Yield, and Quality of Navel Orange in Florida	Citrus sinensis	Navelate	0	1	1	0	1	0	1	1	10	2	0	1	0	0	0	0	0	0	0	1	na	1	na	A dilute spray of 10 or 20 ppm 2,4-dichlorophenoxyacetic acid (2,4-D), alone or in combination with 20 ppm gibberellic acid (GA) and applied 5 to 9 weeks after midbloom, reduced summer fruit drop in ali seasons. The same materials applied 13 weeks after midbloom were ineffective. An application of 2,4-D at 5 weeks after midbloom increased yields in 1981, but not in 1982, because summer drop was m…	O	O	I	O	V	O	An application of 2,4-D at 5 weeks after midbloom increased yields in 1981, but not in 1982, because summer drop was minor in that year	4	2
44	Powell A, Krezdorn A	1977	USA	Influence of Fruit-setting Treatment on Translocation of 14c.metabolites in Citrus during Flowering and Fruiting	Citrus madurensis	Calamondin	0	1	0	1	1	1	0	0	2	1	0	0	0	0	0	0	1	0	0	0	0	0	0	Radioautographs showed similar translocation patterns with self-pollination and GA. GA and self-pollination resulted in a consider­ably stronger mobilization of 14c-metabolites to young ovaries and developing fruits than when flowers were emasculated and no further stimulus provided. The movement of 14c-metabolites to fruits, especially in the 3-week period after anthesis, appeared essential for …	O	O	O	O	O	O	Radioautographs showed similar translocation patterns with self-pollination and GA. GA and self-pollination resulted in a consider­ably stronger mobilization of 14c-metabolites to young ovaries and developing fruits than when flowers were emasculated and no further stimulus provided. The movement of 14c-metabolites to fruits, especially in the 3-week period after anthesis, appeared essential for …	5	3
45	Saleem BA, Malik AU, Pervez MA, Khan AS	2008	Pakistan	Growth Regulators Application Affects Vegetative and Reproductive Behaviour of 'Blood Red' Sweet Orange	Citrus sinensis	Blood Red	0	1	0	0	1	0	1	0	na	1	0	1	0	1	1	0	0	0	0	1	na	1	na	The leaf drop was significantly reduced by all treatments compared with control. The mixture treatments at all concentrations retained maximum spring leaves ranging between 38.5% (20 mg L-1) - 58.38% (45 mg L-1). The control trees had negligible number of spring leaves (3.09%). Number of leaves per flush, flush length, number of male flowers and flower drop intensity had also significant differen…	O	O	I	O	I	O	The final fruit set was significantly affected by all GA(3) treatments individually as well as in mixture with maximum fruit set of 32.32% in 45 mg L-1 GA(3) treated trees compared with control.	5	2
46	Sanches F, Leite I, Castro P	2001	Brazil	The effect of gibberellic acid (GA3) on blooming and production of the “Tahiti” acid lime (Citrus latifolia Tan.)	Citrus latifolia	Tahiti	1	0	0	0	1	0	1	0	9	1	0	1	0	1	0	1	0	1	na	1		1		The gibberellic acid reduced the number of formed flowers (-81%) and increased the production of out-of-season fruits (+59,77% or +16,04 kg/pl). 1) Com o aumento da concentração de AG3, ocorreu uma diminuição no número de flores. 2) A concentração que promoveu maior redução do número de flores, foi de 80mg/L. 3) Para a produção de frutos temporões, a melhor concentração também foi de 80 mg/L.	D	O	O	O	I	O	The gibberellic acid reduced the number of formed flowers (-81%) and increased the production of out-of-season fruits (+59,77% or +16,04 kg/pl).	5	2
47	Rabe E, Van Rensburg PJJ	1996	Republic of South Africa	Gibberellic acid sprays, girdling, flower thinning and potassium applications affect fruit splitting and yield in the ‘Ellendale’ tangor	Citrus reticulata	Ellendale	0	1	1	0	1	0	1	0	na	1	1	1	0	0	0	0	0	0	0	1	na	1	na	Treatments, during the full bloom period, aimed at increasing fruit set, viz. GA3 sprays and girdling, increased fruit splitting to between 30 to 60% of final yield. This related to a significant shift/delay in the normal fruit drop pattern. Only the girdling treatment during fullbloom significantly (P<0.05) increased final yield. The blossom GA3 sprays increased yield only slightly while the pos…	O	O	V	O	N	N	Treatments, during the full bloom period, aimed at increasing fruit set, viz. GA3 sprays and girdling, increased fruit splitting to between 30 to 60% of final yield. This related to a significant shift/delay in the normal fruit drop pattern. Only the girdling treatment during fullbloom significantly (P<0.05) increased final yield. The blossom GA3 sprays increased yield only slightly while the pos…	4	3
48	Takagi T, Tomiyasu A, Matsushima M, Suzuki T	1989	Japan	Seasonal Changes of GA-like Substances in Fruit and Current Shoots of Satsuma Mandarin Trees	Citrus unshiu	Satsuma	0	1	0	1	1	1	0	0	NA	1	0	0	0	0	0	0	0	0	0	0	0	0	0	GA-like activities in leaves and stems of the 2 types of shoots were high in April, followed by a decrease in July, and thereafter showed marked increase until November. In November the activity in leafy-inflorescence shoots was higher than in vegetative shoots. Fruit thinning had an influence on GA-like activity in stems of the spring flush in autumn ; early thinning (in May and June) caused low…	O	O	O	O	O	O	GA-like activities in leaves and stems of the 2 types of shoots were high in April, followed by a decrease in July, and thereafter showed marked increase until November. In November the activity in leafy-inflorescence shoots was higher than in vegetative shoots. Fruit thinning had an influence on GA-like activity in stems of the spring flush in autumn ; early thinning (in May and June) caused low…	4	2
49	Randhawa G S, Singh JP, Dhuria HS	1959	India	Effect of Gibberellic Acid, 2,4-Dichlorophenoxyacetic Acid and 2,4,5-Trichlorophenoxyacetic Acid on Fruit set, Drop, Size and Total Yield in Sweet Lime (Citrus Limettioides Tanaka)	Citrus limettioides	Sweet Lime	0	1	0	0	1	0	1	0	7	1	1	0	0	0	0	0	0	0	0	1	NA	1	na	1) GA (10 ppm) increased the fruit set over other treatments including control. 2,4-D (10 and 15 ppm) and 2,4,5-T (5,10 and 15 ppm) also improved the fruit set over control, but not so significantly as GA (10 ppm). (2) GA (10 ppm) have reduced the fruit drop significantly compared to other treatments. 2,4-D (10 and 20 ppm) and 2,4,5-T (5 and 15 ppm) also prevented fruit drop but to a lesser exten…	O	O	I	O	I	O	1) GA (10 ppm) increased the fruit set over other treatments including control. 2,4-D (10 and 15 ppm) and 2,4,5-T (5,10 and 15 ppm) also improved the fruit set over control, but not so significantly as GA (10 ppm). (2) GA (10 ppm) have reduced the fruit drop significantly compared to other treatments. 2,4-D (10 and 20 ppm) and 2,4,5-T (5 and 15 ppm) also prevented fruit drop but to a lesser exten…	4	2
50	Agusti M, Garcia-Mari F, Guardiola JL	1981	Spain	Gibberellic acid and fruit set in sweet orange	Citrus sinensis	Navelate	0	1	0	0	1	0	1	0	na	1	1	1	1	0	0	0	0	0	0	1	na	1	na	A single GA3-spray at petal-fall to the entire tree enhanced initial set in the ‘Navelate’ sweet orange (Citrus sinensis L. Osbeck), but this effect was transient and in most cases final yield was not increased. When followed by girdling, final yield was increased even in the most productive orchards, this effect being due to an increase in fruit number while fruit size was unaffected. The respon…	O	O	I	O	N	O	The response was markedly dependent on the GA3 concentration, 5 mg l−1 giving the best results. Higher concentrations up to 20 mg l−1 even reduced yield compared to the untreated control trees	5	3
51	Babu GHVR, Lavania ML	1985	India	Vegetative growth and nutritional status as influenced by auxins and gibberellic acid, and their effect on fruit yield in lemon	Citrus limon	na	1	1	0	0	1	0	1	0	5	1	1	1	0	1	0	0	0	0	0	0	0	1	4	Application of 2,4-D and 2,4,5-T at concentrations ranging from 5 to 20 mg l−1 to 5-year-old ‘Pant Lemon-1’ (Citrus limon Burm) trees reduced the vegetative growth in terms of height, spread, shoot length, number and size of the leaves in the autumn flush. Various NAA treatments (5–20 mg l−1), however, enhanced growth, but not to the extent that was observed after GA3 treatments. Application of G…	O	O	O	O	D	O	Due to excessive growth enhancement under higher concentrations of GA3 (20 and 40 mg l−1), comparatively fewer nutrients were translocated to the fruit “sinks”, thereby resulting in a non-significant decrease in yield.	4	2
52	Southwick SM, Davies FS	1982	USA	Growth Regulator Effects on Fruit Set and Fruit Size in Navel Orange	Citrus sinensis	Navel	0	1	0	0	1	0	1	0	12	2	0	0	1	0	1	0	0	0	0	1	30	1	na	Whole-tree sprays of gibberellic acid (GA) plus calcium dihydrophosphate Ca(H2PO4)2 increased fruit set of nave! orange [Citrus sinensis (L.) Osb.] during 1979 and 1980. Gibberellic acid alone or a combination with Ca(H,PO4)2 or 6-benzylamino purine (BA) increased fruit set in 1980. Benzylamino purine did not increase fruit set or the fruit­setting effectiveness of GA. Calcium dihydrophosphate in…	O	O	I	O	O	O	Whole-tree sprays of gibberellic acid ncreased fruit set; However, no increase in fruit set was observed 8.5 weeks after application. Fruit sprayed with GA were smaller than untreated fruit initially; however, no size differences were noted 8.5 weeks after ful) bloom.	5	3
53	Bornscheuer V, Cristian I	1997	Chile	Effect of gibberellic acid applications on fruit set and productivity of Clementine mandarines (Citrus clementina) cv. Clemenules in the zone San Isidro, Quillota province, Fifth Region	Citrus clementina	Nules	0	1	0	0	1	0	1	0	na	1	1	1	0	0	0	0	0	0	0	1	na	1	na	Then, the method of marking branches is not sensitive enough to perceive the effects of gibberellic acid treatments under the given conditions. The flowering curve described by the branches was also erratic, which confirms what has just been exposed. The results of organ falls, on the other hand, showed differences between treatments resulting in T3 (10 ppm) with the greatest differences. Althoug…	O	O	I	O	N	O	It is necessary to perfect the measurement system so that they are able to perceive the effects of the treatments and thus obtain more conclusive results	4	1
54	Brosh P, Monselise SP	1977	Israel	Increasing yields of ‘Topaz’ mandarin by gibberellin and girdling in the presence of ‘Minneola’ pollinizers	Citrus reticulata	Topaz	0	1	0	0	1	0	1	0	5	1	1	1	0	0	0	0	0	0	0	0	0	1	8	Yields of ‘Topaz’ mandarin, a self-incompatible local selection of ‘Ortanique’, were substantially increased by spraying with 20 p.p.m. gibberellin or by girdling at blossom time. The number of seeds increased with decreasing distance from ‘Minneola’ pollinizers, while fruit size and yields were not clearly affected.	O	O	O	O	I	O	Yields of ‘Topaz’ mandarin, a self-incompatible local selection of ‘Ortanique’, were substantially increased by spraying with 20 p.p.m. gibberellin or by girdling at blossom time.	4	1
55	Esterhuizen HJ	1989	Republic of South Africa	The influence of pollination, gibberellic acid and irradiation on Minneola tangelo fruit (Citrus reticulata (Blanco.) x Citrus paradisi (Macf.))	Citrus reticulata x Citrus paradisi	Minneola	0	1	0	0	1	0	1	0	na	1	na	na	na	na	na	na	na	0	0	0	0	1	na	Seed content had a influence on the growth of fruit throughout the growing season. The fruit with the most seed had the largest size and vice versa. Application of gibberellic acid (GA ) at full bloom resulted in a larger crop, slightly smaller fruit size with less seed than the untreated controls. The GA had no significant influence on the fruit quality. The average seed content decreased with i…	O	O	O	O	I	O	pplication of gibberellic acid (GA ) at full bloom resulted in a larger crop, slightly smaller fruit size with less seed than the untreated controls.	4	1
56	Guardiola JL, Agusti M, Barbera J, Garcia M	1980	Spain	Influence of the applications of gibberellic acid during bud break on the development of citrus trees.	Citrus sinensis	Navelate;Navelina	1	0	0	0	1	0	1	0	NA	1	1	0	0	0	0	0	0	1	NA	0	0	0	0	GA3 at 10 p.p.m. was applied to the orange cvs Navelate and Navelina on 3 February and to clementines and satsumas on 13 February and 2 March, respectively, when the buds were 2-3 mm long. The treatment had a direct positive effect on leaf growth and an indirect effect in reducing the number of flowers produced by the tree. This type of treatment is recommended for restoring growth vigour in weak…	D	O	O	O	O	O	The treatment had a direct positive effect on leaf growth and an indirect effect in reducing the number of flowers produced by the tree. This type of treatment is recommended for restoring growth vigour in weakly-growing citrus plantations.	5	2
57	Davenport T	1983	USA	Daminozide and Gibberellin Effects on Floral Induction of Citrus latif olia	Citrus latifolia	Tahiti	1	0	1	0	1	0	1	0	18	1	0	0	0	1	0	0	0	1						Gibberellin (GA3) applied to 'Tahiti' lime (Citrus latifolia Tan.) markedly inhibited flowering, producing morphologically typical vegetative growth. Butanedioic acid mono-(2,2-dimethylhydrazide) (daminozide) slightly inhibited production of flow­ering shoots. Neither treatment consistently affected the number of new shoots.	D	O	O	O	O	O	Gibberellin (GA3) applied to 'Tahiti' lime (Citrus latifolia Tan.) markedly inhibited flowering,	5	2
58	Blondel L	1975	France	Compared Action of Gibberellins and Annular Incision on Fructification	Citrus clementina	na	0	1	0	0	1	0	1	0	na	2	1	0	0	0	0	0	0	0	0	0	0	1	na	Two treatments, one in full bloom, the other 5 days later, give the best results. However, it seems that a single treatment, in full bloom, is sufficient, considering the price of the product. Subsequent experiments are planned to verify these first observations. According to the work on which the results have just been reported, L \ G would act only in the harvest immediately after the treatment…	O	O	O	O	I	O	Increase yieldt but decrease fruit size	4	2
	CV, varieties; Pre-flowering, treatments performed before flowering; Post-flowering, treatments performed at full bloom; Fruitlet, treatmentsperformed several weeks after flowering; Flower or inflorescence, experiments performed on single flowers or inflorescences; Tree, experiments performed on single trees; Field, experiments performed on rows trees;Years of data, number of years in which the e…
